# Supplementary material for: Substrate accessibility regulation of human TopIIa decatenation by cohesin
Source: Nat Commun. 2025 Aug 5;16:7200. doi: 10.1038/s41467-025-62505-3 (PMC12326010; doi:10.1038/s41467-025-62505-3)
Supplement: Supplementary file 9 — Source data [file 41467_2025_62505_MOESM9_ESM.zip]

Archive with 17 entries (17 files):
- Figure 3a_Source Data copy.xlsx
- Figure 3c_quantification_2ATPgS_Source Data copy.xlsx
- Figure 3f_Source Data copy.xlsx
- Figure 3g_Source Data copy.xlsx
- Figure 4b_Source Data copy.xlsx
- Figure 4f_Quantification_4RHknots_Source Data copy.xlsx
- Figure 4g_Source Data copy.xlsx
- Figure 4i_Quantification_4LHknots_Source Data copy.xlsx
- Figure 5b_Source Data copy.xlsx
- Figure 5c_Source Data copy.xlsx
- Figure 5d_Source Data copy.xlsx
- Supplementary Figure 3b_yoyo_direct_crossing_angle_Source Data copy.xlsx
- Supplementary Figure 3d_crossing_angle_estimate_Source Data copy 2.xlsx
- Supplementary Figure 3e_crossing_angle_estimate_Source Data copy.xlsx
- Figure 2a_Source Data copy.xlsx
- Figure 2c_Source Data copy.xlsx
- Figure 2d_Source Data copy.xlsx
