# Supplementary material for: Substrate accessibility regulation of human TopIIa decatenation by cohesin
Source: Nat Commun. 2025 Aug 5;16:7200. doi: 10.1038/s41467-025-62505-3 (PMC12326010; doi:10.1038/s41467-025-62505-3)
Supplement: Supplementary file 9 — Source data [file 41467_2025_62505_MOESM9_ESM.zip › Figure 3a_Source Data copy.xlsx]

## Sheet: Sheet1
WT	in buffer (50mM Tris pH7.5, 125mM Kglu, 2.5mM MgCl, 1mM DTT, 0.5mg/mL BSA) with 1mM ATP
WT NO YOYO
Molecule	Resolved		Yoyo	Time (s)	Date
DNA1	no		no	NA	20230517
DNA2	yes		no	90
DNA3	yes		no	NA
DNA4	yes		no	60
DNA5	yes		no	34
DNA6	yes		no	30
DNA7	yes		no	40
DNA8	yes		no	3
DNA9	yes		no	59
DNA10	yes		no	90	20230518
DNA11	yes		no	90
DNA12	no		no	NA
DNA13	yes		no	102
DNA14	yes		no	65
DNA15	yes		no	83
DNA20	no		no	NA	20230519
DNA21	yes		no	19
DNA22	yes		no	10
DNA24	yes		no	5
DNA3	yes		no	30	20230621
DNA7	yes		no
DNA25	yes		no
DNA7	yes		no
DNA11	yes		no
DNA1	yes		no		20230714
DNA4	yes		no		20230816
WT YOYO
DNA16	yes		yes	45	20230518
DNA17	yes		yes	85
DNA18	yes		yes	35
DNA19	yes		yes	30
DNA1	yes		yes		20230714
DNA5	yes		yes		20230816
DNA1	yes		yes		20230531
DNA15	yes		yes
ATPgS YOYO	in buffer (50mM Tris pH7.5, 125mM Kglu, 2.5mM MgCl, 1mM DTT, 0.5mg/mL BSA) with 1mM ATPgS
Molecule	At junction	Decat	Yoyo	Date
DNA1	yes	no	yes	20230726
DNA2	yes	no	yes
DNA3	yes	no	yes
DNA4	yes	no	yes
DNA5	yes	no	yes
DNA6	yes	no	yes
DNA7	yes	no	yes
DNA8	yes	no	yes
DNA9	yes	no	yes
DNA10	yes	no	yes
DNA11	yes	no	yes
DNA12	yes	no	yes
DNA13	yes	no	yes
DNA14	yes	no	yes
AMPPNP YOYO	in buffer (50mM Tris pH7.5, 125mM Kglu, 2.5mM MgCl, 1mM DTT, 0.5mg/mL BSA) with 1mM ATPgS
Molecule	At junction	Decat	Yoyo	Date
DNA6	yes	no	yes	20230713
DNA7	yes	no	yes
DNA8	yes	no	yes
DNA9	yes	no	yes
DNA10	yes	no	yes
DNA12	yes	no	yes
DNA13	yes	no	yes
DNA14	yes	no	yes
Etoposide	in buffer (50mM Tris pH7.5, 125mM Kglu, 2.5mM MgCl, 1mM DTT, 0.5mg/mL BSA) with 1mM ATP and 50uM Etoposide dissolved in DMSO
Molecule	Decat	present at junction	Date
one knot
DNA1	yes	yes	20230907
DNA5	no	yes
DNA6	yes	no
DNA7	no	yes
DNA8	no	yes
DNA9	yes	no
DNA13	yes	yes
DNA14	no	yes
DNA16	no	yes
DNA17	no	yes	20230908
DNA18	yes	yes
DNA21	no	yes
DNA22	yes	yes
rebraided	in buffer (50mM Tris pH7.5, 125mM Kglu, 2.5mM MgCl, 1mM DTT, 0.5mg/mL BSA) with 1mM ATP				Date
Molecule	Decat	Date	Comment	viable at junction	20230517
DNA2	no	20230517	from WT	yes
DNA5	no		from WT	yes
DNA6	no		from WT,	yes
DNA9	no		from WT	yes	20230518
DNA10	no		from WT	yes	20230519
DNA24	no	20230519	from WT	yes	20230621
DNA25	no		from WT	yes
DNA1	no	20230620	control from left_handed	unclear
DNA6	no		control from left_handed, used in sup fig 4g	yes
DNA7	no	20230606	control from left_handed	unclear
Preloaded
NO ATP in loading, imaged with 0.1nM YOYO and 1mM ATP
loaded in buffer (50mM Tris pH7.5, 125mM Kglu, 2.5mM MgCl, 1mM DTT, 0.5mg/mL BSA)
Molecule	Decat	Yoyo	visible at junction	Date
DNA1	yes	yes	yes	20230620
DNA2	yes	yes	yes
DNA3	no	yes	yes
DNA4	no	yes	no
DNA5	no	yes	no
DNA6	yes	yes	yes
DNA7	no	yes	yes
DNA8	no	yes	yes
DNA9	no	yes	yes
DNA10	no	yes	no
DNA11	no	yes	yes
DNA12	no	yes	yes
Preloaded
1mM ATP in loading					20230816
DNA8	no	yes	Yes	20230621
DNA9	no	yes	yes
DNA10	no	yes	diffuses past		20230818
DNA11	no	yes	yes
DNA12	no	yes	yes		20230831
DNA13	no	yes	unclear		20230531
DNA14	no	yes	yes
DNA15	no	yes	yes
DNA16	no	yes	unclear
