# Supplementary material for: Substrate accessibility regulation of human TopIIa decatenation by cohesin
Source: Nat Commun. 2025 Aug 5;16:7200. doi: 10.1038/s41467-025-62505-3 (PMC12326010; doi:10.1038/s41467-025-62505-3)
Supplement: Supplementary file 9 — Source data [file 41467_2025_62505_MOESM9_ESM.zip › Figure 3c_quantification_2ATPgS_Source Data copy.xlsx]

## Sheet: Sheet1
Fiting to: offset + amplitude * np.exp(-((x - xo)**2 + (y - yo)**2) / (2 * sigma**2)) with offset = 0
	Frame	Amplitude	error	Sigma	error
DNA1_top2a_ATPgS	9	4.5748	0.306172	1.48619	0.070321
	10	4.62143	0.255541	1.16821	0.0456806
DNA2_top2a_ATPgS	16	12.0765	0.401041	1.36561	0.032064
	17	13.7432	0.318798	1.24455	0.0204138
DNA3_top2a_ATPgS	8	6.23354	0.2966	0.906079	0.0305106
	9	3.09656	0.176139	1.18146	0.0475202
DNA4_top2a_ATPgS	18	3.54906	0.204951	1.25814	0.0513804
	19	5.97606	0.294802	0.869656	0.0304544
DNA5_top2a_ATPgS	13	6.87249	0.343045	1.25679	0.0443607
	14	8.17611	0.289773	1.4095	0.0353237
DNA6_top2a_ATPgS	17	2.75255	0.154691	1.22444	0.0486507
	18	3.20214	0.227227	1.46991	0.0737626
	19	4.10116	0.219277	1.54295	0.058334
	20	4.8015	0.304244	1.33006	0.0596016
DNA7_top2a_ATPgS	10	2.82349	0.25603	1.67645	0.107504
DNA8_top2a_ATPgS	10	3.73013	0.147114	1.14528	0.0319387
	11	3.93566	0.250741	1.12463	0.0506766
DNA9_top2a_ATPgS	11	7.14833	0.324519	1.1917	0.0382554
DNA11_top2a_ATPgS	7	616.923	10.0628	2.01331	0.0232215
	8	702.035	10.1626	1.90991	0.01955
DNA12_top2a_ATPgS	7	252.364	2.8091	1.44629	0.0113835
DNA14_top2a_ATPgS	19	2.86731	0.215835	1.37748	0.0733303
	20	2.56651	0.199284	1.62579	0.0892736
