# Supplementary material for: Substrate accessibility regulation of human TopIIa decatenation by cohesin
Source: Nat Commun. 2025 Aug 5;16:7200. doi: 10.1038/s41467-025-62505-3 (PMC12326010; doi:10.1038/s41467-025-62505-3)
Supplement: Supplementary file 9 — Source data [file 41467_2025_62505_MOESM9_ESM.zip › Figure 3f_Source Data copy.xlsx]

## Sheet: Sheet1
20240416 No ATP
Kymo	Trace	D um^2/s	D kbp^2/s
20240416-125027 Kymograph DNA2_top_noATP	0	0.13	1.13
	1	0.098	0.85
20240416-125455 Kymograph DNA2_top_noATP2	1	0.323	2.79
	2	0.139	1.2
	5	0.257	2.23
	6	0.329	2.85
20240416-132121 Kymograph DNA4_noATP	0	0.262	2.27
20240416-132736 Kymograph DNA4_noATP2	0	0.557	4.82
20240416-134940 Kymograph DNA6_noATP3	0	0.173	1.5
20240416-135010 Kymograph DNA6_noATP4	0	0.288	2.49
20240416-135145 Kymograph DNA6_noATP5	0	0.132	1.14
	1	0.421	3.64
20240416-135248 Kymograph DNA6_noATP6	0	0.133	1.15
20240416-141552 Kymograph DNA8_top2NoATP	0	0.071	6.18
	0	0.096	0.831
	1	0.132	1.14
	1	0.286	2.47
20240416-145715 Kymograph DNA9_noATP1	0	0.533	4.61
20240416-145819 Kymograph DNA9_noATP2	0	0.224	1.94
	0	0.111	0.975
20240416-151403 Kymograph DNA12_Top2_NoATP	0	0.927	8.02
	4	0.002	0.0168
	8	0.482	4.18
20240416-153438 Kymograph DNA14_top2NoATP	0	0.247	2.14
20240416-153658 Kymograph DNA14_top2NoATP2	0	0.203	1.76
20240416-154127 Kymograph DNA14_Top2noATP3	0	0.099	0.857
	1	0.348	3.01
	1	0.153	1.32
20240416-154510 Kymograph DNA14_top2noATP_4	0	0.604	5.23
N			29
	V_chisq= 24.4566;V_npnts= 40;V_numNaNs= 0;V_numINFs= 0;
	V_startRow= 0;V_endRow= 39;
	W_sigma={0,0.418,0.0426,0.0602}
	Coefficient values ± one standard deviation
	y0 =0 ± 0
	A =3.6265 ± 0.418
	x0 =0.27722 ± 0.0426		1.8933
	width =0.45224 ± 0.0602
