# Supplementary material for: Substrate accessibility regulation of human TopIIa decatenation by cohesin
Source: Nat Commun. 2025 Aug 5;16:7200. doi: 10.1038/s41467-025-62505-3 (PMC12326010; doi:10.1038/s41467-025-62505-3)
Supplement: Supplementary file 9 — Source data [file 41467_2025_62505_MOESM9_ESM.zip › Figure 3g_Source Data copy.xlsx]

## Sheet: Sheet1
20240416 No ATP
Kymo	Trace	D um^2/s	D kbp^2/s
20240416-124217 Kymograph DNA1_top2_ATP	2	0.113	0.98
	3	0.081	0.698
	5	0.022	0.19
	6	0.033	0.298
20240416-130135 Kymograph DNA3_topATP	0	0.562	4.86
	0	0.712	6.16
20240416-133609 Kymograph DNA5_ATP	0	0.185	1.6
20240416-135959 Kymograph DNA7_topATP	0	0.106	9.16
20240416-140204 Kymograph DNA7_top2ATP2	3	0.037	0.317
20240416-140712 Kymograph DNA7_top2ATP3	0	0.415	3.59
	1	0.321	2.78
	2	0.241	2.09
20240416-141005 Kymograph DNA7_top2ATP4	0	0.238	2.06
20240416-144040 Kymograph DNA9_top2ATP	0	0.055	0.479
	1	0.332	2.87
20240416-144453 Kymograph DNA9_top2ATP2	0	0.151	1.3
	2	0.059	0.506
	3	0.416	3.6
20240416-144834 Kymograph DNA9_top2ATP4	0	0.027	0.231
	1	0.025	0.221
20240416-150258 Kymograph DNA11_top2_ATP2	0	0.287	2.49
	1	0.202	1.74
20240416-150531 Kymograph DNA11_Top2_ATP3	1	0.267	2.31
	2	0.572	4.95
	3	0.415	3.59
	8	0.394	3.41
20240416-151704 Kymograph DNA13_Top2ATP	0	0.544	4.71
	0	0.369	3.2
20240416-151743 Kymograph DNA13_Top2ATP2	0	0.458	3.96
20240416-151957 Kymograph DNA13_top2ATP3	1	0.175	1.52
20240416-152219 Kymograph DNA13_top2_ATP4	0	0.055	0.475
	1	0.268	2.32
	3	0.063	0.547
N			33
	V_chisq= 16.1513;V_npnts= 40;V_numNaNs= 0;V_numINFs= 0;
	V_startRow= 0;V_endRow= 39;
	W_sigma={0.395,0.0738,0.113,0.459,0.0245,0.0359,0}
	Coefficient values ± one standard deviation
	A1 =1.7358 ± 0.395
	D1 =-0.39676 ± 0.0738
	w1 =0.37994 ± 0.113
	A2 =4.4871 ± 0.459
	D2 =0.47401 ± 0.0245
	w2 =0.27188 ± 0.0359
	y0 =0 ± 0
