# Supplementary material for: Substrate accessibility regulation of human TopIIa decatenation by cohesin
Source: Nat Commun. 2025 Aug 5;16:7200. doi: 10.1038/s41467-025-62505-3 (PMC12326010; doi:10.1038/s41467-025-62505-3)
Supplement: Supplementary file 9 — Source data [file 41467_2025_62505_MOESM9_ESM.zip › Figure 4b_Source Data copy.xlsx]

## Sheet: Sheet1
4 left handed braids
loaded in buffer (50mM Tris pH7.5, 125mM Kglu, 2.5mM MgCl, 1mM DTT, 0.5mg/mL BSA)
Molecule	Decat	Yoyo	date
DNA2	yes	no	2023-11-07
DNA3	no	no
DNA4	no	no
DNA1	yes	no
DNA2	no	no	2023-11-08
DNA3	yes	no
DNA4	no	no
DNA5	yes	no
DNA6	yes	no
DNA7	yes	no
DNA8	yes	no
DNA9	no	no
DNA10	yes	no
DNA11	no	no
1 left handed braid
loaded in buffer (50mM Tris pH7.5, 125mM Kglu, 2.5mM MgCl, 1mM DTT, 0.5mg/mL BSA)
Molecule	Decat	Yoyo	date
DNA2	yes	no	20230606
DNA3	no	no
DNA4	yes	no
DNA5	no	no
DNA6	no	no
DNA8	yes	no
DNA9	yes	no
DNA10	yes	no
DNA11	no	no
DNA12	no	no
DNA13	yes	no
DNA1	no	no	20230621
DNA2	no	no
DNA4	yes	no
DNA5	yes	no
DNA6	yes	no
DNA1	yes	no	20231107
4 right handed braids + Etoposide	in buffer (50mM Tris pH7.5, 125mM Kglu, 2.5mM MgCl, 1mM DTT, 0.5mg/mL BSA) with 50uM Etoposide dissolved in DMSO
Molecule	Decat	present at junction	Date
DNA3	no	yes	20230907
DNA4	no	yes
DNA10	no	yes
DNA11	no	yes
DNA12	no	yes
DNA15	no	yes
DNA19	no	yes	20230908
DNA20	no	yes
DNA23	no	yes
4 right handed braids	in buffer (50mM Tris pH7.5, 125mM Kglu, 2.5mM MgCl, 1mM DTT, 0.5mg/mL BSA)
Molecule	Decat	present at junction	Date
DNA1	yes	no	20230918
DNA2	yes	no
DNA3	yes	no
DNA4	no	no
DNA5	yes	no
DNA6	yes	no
DNA7	yes	no	20230918
DNA8	yes	no
DNA9	no	no
DNA10	yes	no
DNA11	yes	no
DNA12	yes	no
DNA13	yes	no
DNA14	yes	no
DNA15	yes	no
1 right handed braid	in buffer (50mM Tris pH7.5, 125mM Kglu, 2.5mM MgCl, 1mM DTT, 0.5mg/mL BSA)
Molecule	Decat	present at junction	Date
DNA1	no		20230517
DNA2	yes	yes
DNA3	yes
DNA4	yes
DNA5	yes	yes
DNA6	yes	yes
DNA7	yes
DNA8	yes
DNA9	yes	yes
DNA10	yes	yes	20230518
DNA11	yes
DNA12	no
DNA13	yes
DNA14	yes
DNA15	yes
DNA20	no		20230519
DNA21	yes
DNA22	yes
DNA24	yes	yes
DNA3	yes		20230621
DNA7	yes
DNA25	yes	yes
DNA7	yes
DNA11	yes
DNA1	yes		20230818
DNA4	yes
