# Supplementary material for: Substrate accessibility regulation of human TopIIa decatenation by cohesin
Source: Nat Commun. 2025 Aug 5;16:7200. doi: 10.1038/s41467-025-62505-3 (PMC12326010; doi:10.1038/s41467-025-62505-3)
Supplement: Supplementary file 9 — Source data [file 41467_2025_62505_MOESM9_ESM.zip › Figure 4f_Quantification_4RHknots_Source Data copy.xlsx]

## Sheet: Sheet1
Fiting to: offset + amplitude * np.exp(-((x - xo)**2 + (y - yo)**2) / (2 * sigma**2)) with offset = 0
	Frame	Amplitude	error	Sigma	error	area
DNA1_4knots_Top2a	8	2.31578	0.169045	0.935545	0.0485393	0
						0
DNA2_4knots_top2a	10	117.863	2.60758	1.23217	0.0192764	364.07
		114.732	1.42948	1.25785	0.0110816	361.784
		105.511	1.91337	1.31446	0.0168552	347.681
		100.182	1.79411	1.35519	0.0171606	340.35
						0
DNA5_4knots_top2a	7	5.17113	0.389965	0.730357	0.0402839	9.46797
						0
DNA6_4knots_top2a	1	2.67043	0.160853	1.12831	0.0480708	7.55348
		4.96561	0.235061	1.48913	0.0498501	18.5371
						0
DNA7_4knots_top2a	2	5.46226	0.352599	0.882454	0.040017	12.0837
		7.71116	0.328169	1.20416	0.0362336	23.2776
						0
DNA8_4knots_top2a	2	4.06012	0.245592	1.00973	0.0432013	10.2774
		6.63692	0.286299	1.22028	0.0372216	20.3031
		8.06496	0.264468	1.33391	0.0309297	26.969
						0
DNA10_4knots_top2a	2	3.1405	0.350003	0.582657	0.0479025	4.58721
						0
DNA11_4knots_top2a	2	1.33991	0.170504	1.21453	0.109297	4.07959
						0
DNA13_4knots_top2a	2	2.57448	0.237842	0.670303	0.0440437	4.3261
		1.99792	0.163205	1.42364	0.0822409	7.1304
						0
DNA14_4knots_top2a	2	2.81598	0.158547	1.4648	0.0583135	10.3405
		6.22894	0.664462	0.473814	0.0343785	7.39875
						0
DNA15_4knots_top2a	2	3.50118	0.170966	1.28764	0.0444645	11.3018
