# Supplementary material for: Substrate accessibility regulation of human TopIIa decatenation by cohesin
Source: Nat Commun. 2025 Aug 5;16:7200. doi: 10.1038/s41467-025-62505-3 (PMC12326010; doi:10.1038/s41467-025-62505-3)
Supplement: Supplementary file 9 — Source data [file 41467_2025_62505_MOESM9_ESM.zip › Figure 4g_Source Data copy.xlsx]

## Sheet: Sheet1
1 right handed braid	in buffer (50mM Tris pH7.5, 125mM Kglu, 2.5mM MgCl, 1mM DTT, 0.5mg/mL BSA)
Molecule	Resolved	Yoyo	Time (s)	Date
DNA2	yes	no	90	20230517
DNA4	yes	no	60
DNA5	yes	no	34
DNA6	yes	no	30
DNA7	yes	no	40
DNA8	yes	no	3
DNA9	yes	no	59
DNA10	yes	no	90	20230518
DNA11	yes	no	90
DNA13	yes	no	102
DNA14	yes	no	65
DNA15	yes	no	83
DNA21	yes	no	19	20230519
DNA22	yes	no	10
DNA24	yes	no	5
DNA3	yes	no	30	20230621
DNA7	yes	no	30	20230816
1 left handed braid
loaded in buffer (50mM Tris pH7.5, 125mM Kglu, 2.5mM MgCl, 1mM DTT, 0.5mg/mL BSA)
Molecule	Decat	Yoyo	Time (s)	date
DNA2	yes	no	45	20230606
DNA4	yes	no	30
DNA8	yes	no	45
DNA9	yes	no	7
DNA10	yes	no	132
DNA13	yes	no	31
DNA5	yes	no	40	20230621
DNA6	yes	no	56
