# Supplementary material for: Substrate accessibility regulation of human TopIIa decatenation by cohesin
Source: Nat Commun. 2025 Aug 5;16:7200. doi: 10.1038/s41467-025-62505-3 (PMC12326010; doi:10.1038/s41467-025-62505-3)
Supplement: Supplementary file 9 — Source data [file 41467_2025_62505_MOESM9_ESM.zip › Figure 4i_Quantification_4LHknots_Source Data copy.xlsx]

## Sheet: Sheet1
Fiting to: offset + amplitude * np.exp(-((x - xo)**2 + (y - yo)**2) / (2 * sigma**2)) with offset = 0
20231108_Top2a_left catenation
	Frame	Amplitude	error	Sigma	error
DNA2_left handed Top2a_4knots_no decat	3	3.93514	0.225051	0.907624	0.036718
	4	3.97223	0.180849	1.27131	0.0409273
	5	4.19141	0.183634	1.19083	0.0368935
	6	2.74564	0.200592	1.15514	0.0596873
	7	3.74077	0.182716	1.27968	0.0441989
	8	4.99711	0.229069	1.18506	0.0384153
DNA4_left handed Top2a	4	3.97134	0.226529	1.11866	0.0451075
	5	7.94853	0.313541	1.19217	0.0332535
	6	6.28711	0.729391	1.45379	0.11928
	7	10.4254	0.597127	1.34705	0.0545504
	8	8.95646	0.32051	1.31224	0.0332066
	9	4.16279	0.325692	1.48897	0.0823848
DNA5_left handed top2a 4knots	6	8.11492	0.333043	1.28	0.0371474
	7	8.27844	0.426785	1.10304	0.0401879
	8	7.97106	0.302188	1.11368	0.0298589
DNA7_left handed Top2a_4knots	2	5.87216	0.358165	0.784096	0.0340087
DNA8_left handed Top2a_4knots	26	1.30742	0.126279	1.27867	0.0873423
DNA9_left handed top2a 4 knots	22	2.85541	0.21488	1.49234	0.0793968
	23	7.37636	0.340949	0.594596	0.0200869
	24	6.90477	0.248514	0.735992	0.018114
