# Supplementary material for: Substrate accessibility regulation of human TopIIa decatenation by cohesin
Source: Nat Commun. 2025 Aug 5;16:7200. doi: 10.1038/s41467-025-62505-3 (PMC12326010; doi:10.1038/s41467-025-62505-3)
Supplement: Supplementary file 9 — Source data [file 41467_2025_62505_MOESM9_ESM.zip › Figure 5b_Source Data copy.xlsx]

## Sheet: Sheet1
240812, 240813 Cohesin-A647N, unlabeled NIPBL, 2 pN
Kymo	Trace	D um^2/s	D kbp^2/s
DNA1	0	0.076	0.655
	6	0.047	0.407
	11	0.103	0.894
DNA2	4	0.194	1.67
	5	0.064	0.55
	6	0.095	0.818
DNA4	0	0.061	0.525
	0	0.135	1.17
	1	0.118	1.02
DNA5	0	0.016	0.139
DNA6	0	0.053	0.455
DNA7	1	0.061	0.532
DNA8	3	0.006	0.0547
DNA10	0	0.007	0.0625
	1	0.075	0.652
	3	0.013	0.108
DNA11	1	0.008	0.071
	2	0.066	0.571
	7	0.076	0.654
	8	0.094	0.812
	9	0.097	0.835
	10	0.078	0.672
DNA12	0	0.031	0.266
	0	0.052	0.448
	2	0.066	0.57
DNA13_1	0	0.012	0.103
DNA13_2	4	0.048	0.413
	5	0.033	0.287
	7	0.026	0.224
DNA14	3	0.034	0.295
DNA15	0	0.079	0.681
	1	0.12	1.04
	2	0.136	1.18
	3	0.125	1.08
N			34
	V_chisq= 25.9511;V_npnts= 40;V_numNaNs= 0;V_numINFs= 0;
	V_startRow= 0;V_endRow= 39;
	W_sigma={0,0.526,0.0252,0.0356}
	Coefficient values ± one standard deviation
	y0 =0 ± 0
	A =5.175 ± 0.526
	x0 =-0.16472 ± 0.0252
	width =0.30395 ± 0.0356
