# Supplementary material for: Substrate accessibility regulation of human TopIIa decatenation by cohesin
Source: Nat Commun. 2025 Aug 5;16:7200. doi: 10.1038/s41467-025-62505-3 (PMC12326010; doi:10.1038/s41467-025-62505-3)
Supplement: Supplementary file 9 — Source data [file 41467_2025_62505_MOESM9_ESM.zip › Figure 5c_Source Data copy.xlsx]

## Sheet: Sheet1
CONDENSIN
Molecule	stable at junction
DNA1
DNA2	no
DNA3	no
DNA4	yes
DNA5	yes
DNA7	yes
DNA8	no
DNA11	no
DNA12	no
DNA14	no
DNA15	yes
DNA19	yes
DNA20	yes
COHESIN
Molecule	stable at junction
DNA2	no
DNA3	yes
DNA4	yes
DNA6	yes
DNA7	yes
DNA8	yes
DNA10	yes
DNA11	yes
DNA13	yes
DNA16	yes
DNA17	yes
DNA18	yes
DNA20	yes
