# Supplementary material for: Substrate accessibility regulation of human TopIIa decatenation by cohesin
Source: Nat Commun. 2025 Aug 5;16:7200. doi: 10.1038/s41467-025-62505-3 (PMC12326010; doi:10.1038/s41467-025-62505-3)
Supplement: Supplementary file 9 — Source data [file 41467_2025_62505_MOESM9_ESM.zip › Figure 5d_Source Data copy.xlsx]

## Sheet: Sheet1
1 BRAID Resolution with Top2 or after Top2 incubation with SDS
2nM cohesin with 4nM NIPBL and 1mM ATP, then 2nM top2a with 1mM ATP, then 1% SDS							Total	Yes	no
in buffer (50mM Tris pH7.5, 125mM NaGlu, 2.5mM MgCl, 1mM DTT, 0.5mg/mL BSA) with 1mM ATP						Reolved with SDS	9	0	9
Molecule	resolved with Top2a	SDS data	Resolved with SDS	Date	Yoyo	resolved with Top2a	17	2	15
DNA2	no	no		20230626	yes
DNA3	no	no			yes
DNA4	yes	no			yes
DNA5	yes	no			yes
DNA8	no	no		20230627	yes
DNA9	no	yes	no		yes
DNA11	no	no			yes
DNA12	no	no			yes
DNA13	no	yes	no		yes
DNA14	no	yes	no		yes
DNA15	no	yes	no		yes
DNA16	no	yes	no		yes
DNA17	no	yes	no		yes
DNA19	no	no			yes
DNA21	no	yes	no		yes
DNA22	no	yes	no		yes
DNA23	no	yes	no		yes
No BRAIDS Resolution with SDS after incubation with cohesin and tethering
cohesin then SDS
in buffer (50mM Tris pH7.5, 125mM NaGlu, 2.5mM MgCl, 1mM DTT, 0.5mg/mL BSA) with 1mM ATP					Yoyo	Total yes	total no	total
Molecule	resolve	Date			yes	10	0	10
DNA2	yes	20230824			yes
DNA3	yes				yes
DNA4	yes				yes
DNA5	yes				yes
DNA6	yes				yes
DNA7	yes				yes
DNA8	yes				yes
TOP1 Resolution of 1 Braid in NaGlu (No Cohesin)
WT	in buffer (50mM Tris pH7.5, 125mM NaGlu, 2.5mM MgCl, 1mM DTT, 0.5mg/mL BSA) with 1mM ATP
Molecule	Resolved	Yoyo	Date			Total yes	total no		total
DNA 1	Yes	yes	20230922			14	0		14
DNA 2	Yes	yes
DNA 3	Yes	yes
DNA 4	Yes	yes
DNA 5	Yes	yes
DNA 6	Yes	yes
DNA 7	Yes	yes
DNA 8	Yes	yes
DNA 9	Yes	yes
DNA 10	Yes	yes
DNA 11	Yes	yes
DNA 12	Yes	yes
DNA 13	Yes	yes
DNA 14	Yes	yes
Kglu
2nM cohesin with 4nM NIPBL with 1mM ATP, followed by Top2a with 1mM ATP
in buffer (50mM Tris pH7.5, 125mM Kglu, 2.5mM MgCl, 1mM DTT, 0.5mg/mL BSA) with 1mM ATP						Total yes	total no	total	fraction decat
Molecule	decat	YOYO	Date			3	10	13	0.230769
DNA2	Yes	yes	20230530
DNA3	No	yes
DNA4	No	yes
DNA6	Yes	yes
DNA7	No	yes
DNA8	No	yes
DNA10	No	yes	20230531
DNA11	No	yes
DNA13	no	yes
DNA16	No	yes
DNA17	Yes	yes
DNA18	No	yes
DNA20	No	yes
CONDENSIN Kglu
Molecule	Decat	YOYO					yes	no	total
DNA1	yes	yes				decat	7	5	12
DNA2	yes	yes
DNA3	yes	yes
DNA4	no	yes
DNA5	no	yes
DNA7	yes	yes
DNA8	yes	yes
DNA11	yes	yes
DNA12	yes	yes
DNA14	no	yes
DNA15	no	yes
DNA19	yes	yes
DNA20	no	yes
WT TOP2 Kglu	in buffer (50mM Tris pH7.5, 125mM Kglu, 2.5mM MgCl, 1mM DTT, 0.5mg/mL BSA) with 1mM ATP							Total yes	total no	total
Molecule	Resolved	Yoyo	Date				yoyo	8	0	8
DNA16	yes	yes	20230517
DNA17	yes	yes
DNA18	yes	yes
DNA19	yes	yes
DNA1	yes	yes	20230714
DNA5	yes	yes	20230816
DNA1	yes	yes	20230531
DNA15	yes	yes
