# Supplementary material for: Substrate accessibility regulation of human TopIIa decatenation by cohesin
Source: Nat Commun. 2025 Aug 5;16:7200. doi: 10.1038/s41467-025-62505-3 (PMC12326010; doi:10.1038/s41467-025-62505-3)
Supplement: Supplementary file 9 — Source data [file 41467_2025_62505_MOESM9_ESM.zip › Supplementary Figure 3b_yoyo_direct_crossing_angle_Source Data copy.xlsx]

## Sheet: Script
DNA number	DNA16	DNA17	DNA18	DNA19	DNA15	DNA1	Averages
Direct yoyo	69.8556	68.7865	68.6203	68.124	68.138	69.6249	68.8582
STD dev	2.14326	2.64795	1.30123		1.23951	1.89262	0.735123
Bead script	65.9584	67.6256	68.3313	67.5735	63.5943	69.2088	67.0487
STD dev	0.0581999	0.0458449	0.047102	0.0564754	0.00937236	0.00850444	2.00204
	65.995	67.6283	68.3867	67.6161	63.6041	69.2116
	65.9745	67.6289	68.3681	67.6083	63.5738	69.1978
	66.0003	67.6319	68.357	67.6103	63.5925	69.1879
	65.9944	67.6451	68.3766	67.6047	63.5831	69.2131
	65.9867	67.6465	68.3842	67.6032	63.6007	69.2136
	65.9844	67.6409	68.3503	67.6058	63.5943	69.1956
	65.9782	67.6308	68.355	67.6145	63.5859	69.2011
	65.9868	67.6511	68.3703	67.608	63.6002	69.2144
	65.9737	67.637	68.3563	67.614	63.607	69.2186
	65.9897	67.6486	68.3837	67.6103	63.594	69.211
	65.9889	67.6363	68.3727	67.6201	63.5994	69.2
	65.9839	67.6572	68.3852	67.6102	63.5913	69.2228
	65.9865	67.6396	68.3559	67.6031	63.594	69.2101
	65.9888	67.6305	68.3523	67.608	63.6019	69.2229
	65.9749	67.6394	68.377	67.5983	63.591	69.2016
	66.001	67.6377	68.3788	67.5987	63.6018	69.1925
	65.9818	67.6383	68.3864	67.5635	63.6125	69.2158
	65.9808	67.6195	68.3567	67.4998	63.5846	69.2084
	65.9795	67.6379	68.3275	67.479	63.6004	69.2015
	65.9879	67.6339	68.3018	67.481	63.5901	69.2199
	65.9448	67.6309	68.2869	67.4784	63.5843	69.1992
	65.9037	67.6348	68.2646	67.4211	63.602	69.2014
	65.8753	67.6351	68.2369	67.4335	63.5884	69.2158
	65.8381	67.6389	68.2438	67.4391	63.5791	69.2096
	65.814	67.6484	68.2522	67.4471	63.5945	69.2093
	65.8256	67.6308	68.2435	67.4678	63.6016	69.2088
	65.8139	67.6082	68.2407	67.5293	63.5944	69.1935
	65.8167	67.5727	68.2505	67.6018	63.6059	69.2081
	65.8503	67.5462	68.2925	67.6016	63.6149	69.2146
	65.8381	67.5313	68.3312	67.5662	63.59	69.2119
	65.9357	67.5225	68.3323	67.5977	63.6032	69.215
	65.9648	67.5475	68.3318	67.6013	63.5869	69.2078
	65.9759	67.5471	68.343	67.5918	63.594	69.2187
	65.9824	67.5339	68.3291	67.6057	63.5878	69.217
	65.9876	67.5155	68.3304	67.5877	63.6001	69.2036
	65.9832	67.5277	68.3271	67.5979	63.5832	69.2085
	65.9814	67.5785	68.2976	67.6144	63.5825	69.2113
	65.9887	67.6403	68.314	67.5801	63.5786	69.2199
	65.9839	67.6773	68.3151	67.5967	63.5758	69.2063
	65.9867	67.6692	68.3131	67.588	63.6014	69.2118
	66.0001	67.6531	68.3135	67.5902	63.6016	69.2169
	65.9803	67.6736	68.3086	67.6038	63.6038	69.2127
	65.9949	67.6653	68.3118	67.5869	63.5896	69.2122
	65.9823	67.6638	68.3227	67.5941	63.5904	69.2166
	65.9881	67.6644	68.305	67.5846	63.5932	69.2062
	65.9716	67.6733	68.3	67.5917	63.6069	69.2149
	66.0327	67.6908	68.3145	67.5915	63.5866	69.2152
	65.9987	67.6704	68.388	67.5995	63.5958	69.204
	65.9952	67.6578	68.434	67.6108	63.5917	69.1978
	65.9663	67.6711	68.4089	67.618	63.606	69.1911

## Sheet: Direct
measured from left to right, top left, bottom left, top right, bottom right
DNA reference	frame	arm 1	arm2	arm3	arm4	angle 1	angle 2	script
DNA16	2	-30.466	37.803	31.057	-37.314	68.269	68.371	65.9
	3	-33.394	36.238	31.938	-34.992	69.632	66.93
	4	-31.443	36.15	33.071	-34.196	67.593	67.267
	5	-34.552	38.434	32.609	-36.812	72.986	69.421
	6	-33.347	37.451	33.896	-35.949	70.798	69.845
						69.8556
						2.14326
DNA17	4	-29.694	39.123	33.555	-33.13	68.817	66.685	67.6
	5	-30.964	42.414	31.059	-32.255	73.378	63.314
	6	-29.876	37.763	32.137	-34.729	67.639	66.866
	7	-27.81	37.36	33.69	-36.545	65.17	70.235
	8	-31.059	38.387	28.258	-33.69	69.446	61.948
	9	-28.566	36.135	32.276	-36.741	64.701	69.017
	10	-33.179	37.439	34.114	-32.845	70.618	66.959
	11	-30.434	37.131	32.939	-33.996	67.565	66.935
	12	-29.809	39.657	35.248	-34.019	69.466	69.267
	13	-30.619	40.446	31.809	-34.439	71.065	66.248
						68.7865
						2.64795
DNA18	2	-31.954	36.158	33.366	-31.329	68.112	64.695	68.3
	3	-29.887	37.763	34.912	-36.107	67.65	71.019
	4	-31.608	38.491	33.69	-35.863	70.099	69.553
						68.6203
						1.30123
DNA19	2	-32.586	35.538	39.012	-35.952	68.124	74.964	67.5
						68.124
DNA15	1	-29.993	37.776	25.432	-40.992	67.769	66.424
		-29.476	37.786	24.331	-38.224	67.262	62.555
		-33.944	36.027	27.204	-36.529	69.971	63.733
		-33.071	34.479	23.714	-40.101	67.55	63.815
						68.138
						1.23951
DNA1		-34.479	34.992	36.225	-33.69	69.471	69.915
		-33.83	34.824	35.083	-33.851	68.654	68.934
		-32.672	35.38	35.838	-33.896	68.052	69.734
		-33.511	35.362	36.87	-33.232	68.873	70.102
		-32.998	40.333	33.294	-32.6	73.331	65.894
		-32.661	38.199	35.049	-33.198	70.86	68.247
		-32.33	35.803	36.107	-32.735	68.133	68.842
						69.6249
						1.89262
