# Supplementary material for: Substrate accessibility regulation of human TopIIa decatenation by cohesin
Source: Nat Commun. 2025 Aug 5;16:7200. doi: 10.1038/s41467-025-62505-3 (PMC12326010; doi:10.1038/s41467-025-62505-3)
Supplement: Supplementary file 9 — Source data [file 41467_2025_62505_MOESM9_ESM.zip › Supplementary Figure 3d_crossing_angle_estimate_Source Data copy 2.xlsx]

## Sheet: Sheet1
	1	2	3	4	5	6	7	8	9	10
	WT no YOYO	WT YOYO	ATPgs	AMPPNP	4knot no yoyo	etoposide 1knot	etoposide, 4 knots	reknot	preload ATP	preload no ATP	left 1 braid	left 4 knot
N	26	8	14	8	15	13	9	10	8	12	17	14
Mean	65.861	65.833	63.1503	66.2456	61.0834	64.5993	63.3231	65.9841	66.189	66.1673	67.3069	71.8077
SD	5.44991	3.41588	2.93598	4.31311	3.83084	4.04194	3.51938	6.73133	3.1228	4.48242	9.30217	5.88925
N	26	8	14	8	15	13	9	10	8	12	17	14
1	62.5842	65.995	62.872	66.8864	72.7631	73.638	64.5511	61.2417	68.0153	68.9536	67.9864	76.6266
	62.5794	65.9745	62.8825	66.8739	72.7814	73.6412	64.5515	61.2573	68.004	68.9512	68.013	76.6073
	62.5737	66.0003	62.877	66.8832	72.7877	73.6333	64.5546	61.245	67.9959	68.9514	67.9905	76.5982
	62.5805	65.9944	62.8871	66.8863	72.7791	73.6426	64.5531	61.2264	68.0063	68.956	67.9801	76.6104
	62.5666	65.9867	62.8789	66.8693	72.7779	73.634	64.5599	61.2236	67.9999	68.936	68.0077	76.6184
	62.5524	65.9844	62.8752	66.8716	72.7795	73.6016	64.5497	61.2327	67.9943	68.9416	68.0208	76.6107
	62.5848	65.9782	62.8842	66.8695	72.7682	73.6189	64.549	61.2327	67.9971	68.946	68.0022	76.6129
	62.5822	65.9868	62.8698	66.8877	72.7874	73.6248	64.5415	61.2427	68.0106	68.9454	68.0187	76.6178
	62.5772	65.9737	62.8754	66.8723	72.7775	73.6147	64.5508	61.2339	68.0037	68.9402	67.9926	76.6274
	62.5602	65.9897	62.8666	66.8727	72.7589	73.5928	64.5717	61.2503	67.9947	68.9308	68.0031	76.6146
2	58.5919	67.6283	59.9581	59.6378	61.8365	67.3096	69.6468	63.7695	65.0522	56.9654	65.9	76.8595
	58.5893	67.6289	59.9539	59.6304	61.8631	67.2957	69.6519	63.7539	65.049	56.9709	65.9037	76.8749
	58.5967	67.6319	59.9604	59.6283	61.8454	67.3033	69.6545	63.7611	65.0462	56.9801	65.9009	76.8543
	58.5858	67.6451	59.9675	59.6474	61.8294	67.2949	69.629	63.7462	65.0545	56.9728	65.921	76.8623
	58.6017	67.6465	59.9517	59.6485	61.8315	67.2814	69.63	63.7576	65.0433	56.9779	65.9154	76.877
	58.5934	67.6409	59.9641	59.6454	61.8327	67.3015	69.6353	63.7511	65.0476	56.9828	65.9138	76.8478
	58.5979	67.6308	59.9529	59.6304	61.8081	67.3171	69.648	63.7646	65.0332	56.9601	65.8992	76.8466
	58.5959	67.6511	59.9739	59.6269	61.8091	67.3138	69.6429	63.7697	65.0349	56.9854	65.9121	76.8568
	58.5811	67.637	59.9523	59.6014	61.8439	67.2997	69.6301	63.7553	65.0524	56.9658	65.8942	76.8491
	58.5874	67.6486	59.9345	59.6309	61.8502	67.3065	69.6374	63.7599	65.0603	56.9752	65.9021	76.8382
3	69.4891	68.3867	68.9835	65.9179	64.6028	65.6744	56.3918	75.6584	67.5869	65.6618	77.548	76.3364
	69.484	68.3681	69.0076	65.9352	64.6075	65.707	56.411	75.6711	67.6072	65.6414	77.5519	76.3252
	69.4977	68.357	68.9887	65.9102	64.6199	65.8668	56.3828	75.674	67.6073	65.6452	77.5653	76.329
	69.4986	68.3766	68.995	65.8872	64.6143	65.8475	56.3996	75.6557	67.5814	65.6356	77.5462	76.3235
	69.4938	68.3842	68.998	65.891	64.6045	65.8537	56.3996	75.674	67.6034	65.6415	77.5491	76.3111
	69.5183	68.3503	68.9803	65.9131	64.5925	65.8381	56.3919	75.6726	67.5781	65.6475	77.556	76.3359
	69.5003	68.355	69.0031	65.9115	64.5821	65.845	56.3793	75.6641	67.5764	65.6432	77.5587	76.3205
	69.4899	68.3703	68.9847	65.9088	64.6058	65.849	56.4053	75.649	67.5813	65.6443	77.5454	76.3259
	69.4782	68.3563	68.9916	65.884	64.5804	65.8577	56.3883	75.6852	67.5789	65.6372	77.5445	76.3206
	69.4939	68.3837	68.9913	65.9123	64.5944	65.8387	56.3813	75.6797	67.5992	65.6528	77.5333	76.3127
4	63.4279	67.6161	61.483	67.737	59.6257	62.9957	64.0417	73.1504	65.0901	73.019	79.1078	78.2531
	63.4398	67.6083	61.4909	67.7259	59.6348	63.0071	64.0361	73.1438	65.0874	73.0198	79.1496	78.257
	63.4505	67.6103	61.4936	67.7327	59.6459	63.0081	64.0575	73.1221	65.0757	73.0026	79.1413	78.2609
	63.4531	67.6047	61.4866	67.7438	59.6584	63.0034	64.0341	73.1574	65.1062	72.9999	79.129	78.268
	63.4496	67.6032	61.4857	67.7295	59.7372	62.9929	64.0534	73.1421	65.0838	72.9891	79.1117	78.273
	63.4268	67.6058	61.4916	67.7413	59.7357	62.9945	64.0728	73.1514	65.1026	72.9968	79.1257	78.2729
	63.4425	67.6145	61.484	67.7546	59.7528	62.9969	64.1086	73.177	65.1029	73.0034	79.1303	78.2462
	63.4602	67.608	61.4904	67.7467	59.7598	63.0141	64.1243	73.1608	65.1118	73.0038	79.1275	78.2423
	63.4442	67.614	61.4985	67.7371	59.7665	62.9995	64.1496	73.1204	65.0862	73.008	79.13	78.2443
	63.4498	67.6103	61.4844	67.7491	59.7564	63.0069	64.1344	73.1408	65.0984	73.0072	79.1222	78.2602
5	63.1547	63.6041	63.9362	63.4164	61.5711	67.1707	66.3954	63.9797	65.1375	70.447	84.6856	78.5355
	63.1561	63.5738	63.9563	63.4301	61.5706	67.1633	66.4153	63.9749	65.1541	70.4348	84.6593	78.5228
	63.1599	63.5925	63.942	63.4124	61.5661	67.1691	66.389	63.9744	65.1536	70.4261	84.6743	78.523
	63.1547	63.5831	63.9658	63.4031	61.5699	67.1713	66.4174	63.9687	65.1421	70.4419	84.6662	78.5223
	63.1382	63.6007	63.9612	63.4105	61.5829	67.1742	66.4171	63.9519	65.1338	70.4452	84.6858	78.514
	63.1744	63.5943	63.9517	63.416	61.5779	67.1641	66.4146	63.9561	65.1517	70.4399	84.6795	78.5285
	63.1483	63.5859	63.9502	63.4184	61.5771	67.1588	66.3818	63.9482	65.1475	70.4471	84.6939	78.5206
	63.1332	63.6002	63.9418	63.4113	61.5471	67.1808	66.4066	63.9637	65.1336	70.429	84.6805	78.5275
	63.1317	63.607	63.9487	63.4268	61.5629	67.1672	66.4105	63.9653	65.1434	70.4258	84.6635	78.5139
	63.1561	63.594	63.9622	63.4262	61.5682	67.1491	66.3996	63.9588	65.1315	70.4478	84.67	78.5354
6	67.3238	66.3434	63.732	74.321	63.4339	60.3885	60.6427	64.743	69.8361	65.0938	76.8338	78.6288
	67.3192	66.3479	63.7279	74.3189	63.4162	60.4061	60.6468	64.7472	69.8408	65.0743	76.8116	78.6214
	67.3101	66.33	63.7381	74.3105	63.4143	60.403	60.6376	64.766	69.8614	65.0832	76.8275	78.6364
	67.3211	66.3292	63.7523	74.2918	63.4345	60.3942	60.6297	64.7548	69.8552	65.0682	76.8152	78.6108
	67.3046	66.3482	63.7519	74.3196	63.4727	60.3967	60.6488	64.7454	69.8655	65.0777	76.8369	78.6297
	67.3085	66.3501	63.7516	74.2999	63.5093	60.3943	60.6379	64.7501	69.8463	65.0924	76.8267	78.618
	67.3049	66.3569	63.7372	74.286	63.493	60.3925	60.6512	64.7505	69.8465	65.0856	76.8355	78.626
	67.2993	66.3469	63.7418	74.29	63.5028	60.3896	60.6477	64.754	69.855	65.0841	76.8343	78.5905
	67.2975	66.343	63.7469	74.3183	63.4938	60.3892	60.6493	64.7507	69.8441	65.0606	76.8343	78.6099
	67.3005	66.3348	63.7335	74.3105	63.5109	60.4114	60.6401	64.7437	69.8525	65.0814	76.8175	78.6155
7	61.7605	57.9097	66.2891	69.7566	59.715	65.3646	61.5102	69.7593	69.2906	59.0982	62.9671	69.2393
	61.7661	57.9154	66.2774	69.7559	59.7217	65.3651	61.5003	69.7564	69.2867	59.0903	62.9701	69.2623
	61.7589	57.9006	66.2743	69.7438	59.7379	65.3522	61.5012	69.7557	69.3143	59.1042	62.9649	69.251
	61.7642	57.911	66.273	69.7373	59.7168	65.3569	61.4948	69.7644	69.3247	59.1172	62.9709	69.248
	61.7567	57.927	66.2747	69.7377	59.7278	65.3763	61.5057	69.7387	69.3222	59.1016	62.9646	69.2442
	61.7712	57.9171	66.2726	69.7633	59.7178	65.3476	61.4856	69.7477	69.3119	59.1148	62.967	69.2552
	61.7683	57.9138	66.2808	69.7412	59.7354	65.3642	61.4942	69.7548	69.3084	59.1155	62.9584	69.2516
	61.7512	57.9303	66.2759	69.7399	59.7595	65.3616	61.5097	69.7775	69.3218	59.1026	62.9618	69.242
	61.761	57.9325	66.2853	69.7468	59.7169	65.3654	61.4824	69.7633	69.3051	59.1087	62.9664	69.252
	61.7557	57.9198	66.2817	69.7247	59.7257	65.3565	61.5085	69.753	69.2982	59.0978	62.9736	69.2548
8	70.7141	69.2116	65.0167	62.3306	60.5056	63.5628	63.023	74.6335	59.4607	64.336	73.7937	62.506
	70.7237	69.1978	65.0306	62.3512	60.5119	63.5568	63.045	74.632	59.471	64.3447	73.8181	62.5273
	70.7114	69.1879	65.0246	62.3447	60.5029	63.5534	63.023	74.6384	59.466	64.3579	73.8064	62.4941
	70.7411	69.2131	65.0251	62.3465	60.5045	63.5753	63.0096	74.6391	59.4687	64.3476	73.7935	62.4886
	70.7231	69.2136	65.0118	62.34	60.5223	63.5612	63.023	74.6311	59.4843	64.3431	73.802	62.482
	70.7284	69.1956	65.0232	62.3217	60.5061	63.5538	63.031	74.6263	59.4761	64.3367	73.7971	62.5071
	70.7387	69.2011	65.0377	62.3434	60.5031	63.5682	63.0313	74.6314	59.4701	64.3325	73.7984	62.4863
	70.7301	69.2144	65.019	62.3324	60.5008	63.563	63.0143	74.6321	59.4902	64.3461	73.7992	62.4951
	70.7429	69.2186	65.0249	62.3345	60.5155	63.555	63.0346	74.623	59.4942	64.338	73.8186	62.4839
	70.7409	69.211	65.0269	62.3456	60.5021	63.5606	63.0365	74.6145	59.4844	64.348	73.8062	62.5056
9	72.4896		60.8137		57.4294	60.8867	63.6676	56.2264		64.337	65.627	64.1458
	72.505		60.8213		57.4152	60.9063	63.6732	56.1904		64.3458	65.6083	64.1347
	72.4811		60.8214		57.4184	60.9034	63.6826	56.2175		64.3273	65.6388	64.147
	72.484		60.8248		57.4115	60.9088	63.6612	56.1967		64.3377	65.6262	64.1282
	72.4903		60.8259		57.4243	60.9092	63.6652	56.2081		64.3345	65.6195	64.1378
	72.4757		60.8218		57.4103	60.8976	63.668	56.2056		64.3141	65.6262	64.144
	72.4914		60.8359		57.4239	60.8948	63.6548	56.1857		64.3322	65.6079	64.1372
	72.4725		60.7993		57.425	60.904	63.6584	56.2119		64.3296	65.6135	64.137
	72.4942		60.8269		57.4024	60.8948	63.6633	56.1896		64.3043	65.625	64.1487
	72.4797		60.8193		57.4216	60.9134	63.6596	56.2086		64.3182	65.615	64.1281
10	64.8563		60.7298		57.2186	63.8238		56.7358		67.7727	65.114	67.6796
	64.8486		60.7382		57.2389	63.8006		56.7154		67.7738	65.1309	67.6767
	64.8648		60.728		57.2326	63.8258		56.7137		67.7635	65.1285	67.6616
	64.8525		60.7224		57.2205	63.8125		56.7282		67.759	65.1247	67.6848
	64.8406		60.7283		57.2236	63.8106		56.7339		67.7612	65.1142	67.6865
	64.8404		60.7191		57.2322	63.8268		56.7185		67.7615	65.1122	67.6814
	64.865		60.729		57.236	63.8114		56.7052		67.7588	65.1232	67.6746
	64.8518		60.7194		57.2107	63.8145		56.7513		67.7468	65.1389	67.6819
	64.859		60.7286		57.2348	63.835		56.7144		67.7681	65.1492	67.6894
	64.8408		60.7313		57.2251	63.8235		56.7083		67.7526	65.1159	67.678
11	71.4895		66.7628		60.293	57.1588				67.9794	67.872	71.5365
	71.4759		66.7617		60.2825	57.167				67.9615	67.8643	71.5376
	71.4873		66.7484		60.2801	57.158				67.968	67.8736	71.5527
	71.4929		66.7488		60.2685	57.1714				67.9767	67.8593	71.5415
	71.4714		66.7507		60.2717	57.1824				67.9571	67.8759	71.5217
	71.4777		66.7578		60.3066	57.1513				67.9532	67.8752	71.5424
	71.4842		66.7533		60.2908	57.156				67.9698	67.8718	71.5292
	71.4892		66.7546		60.2781	57.1633				67.9728	67.8897	71.5464
	71.4946		66.7544		60.2841	57.1707				67.9714	67.8911	71.5429
	71.4883		66.7576		60.2706	57.1576				67.9777	67.8925	71.5484
12	65.4089		58.985		57.1917	67.0955				70.3988	68.1878	69.892
	65.413		58.9901		57.2088	67.0843				70.427	68.1957	69.9162
	65.4327		59.0055		57.1963	67.0771				70.42	68.1955	69.9027
	65.3985		59.0055		57.1879	67.0813				70.413	68.2032	69.9138
	65.4138		59		57.1648	67.0911				70.4114	68.183	69.9226
	65.4267		58.9851		57.1711	67.0666				70.4337	68.1831	69.908
	65.4313		58.9858		57.1804	67.0577				70.408	68.1737	69.9139
	65.4187		59.0047		57.193	67.0688				70.4077	68.1812	69.9193
	65.4168		58.9858		57.1884	67.0604				70.4238	68.2031	69.8958
	65.4174		58.9977		57.1794	67.0773				70.3925	68.189	69.903
13	66.3453		65.0078		61.3248	61.579					52.3851	63.2861
	66.3304		65.0078		61.3112	61.5712					52.3616	63.2925
	66.3296		65.0089		61.3252	61.5629					52.3788	63.2872
	66.3442		64.9935		61.3359	61.5675					52.3843	63.3097
	66.3363		65.0027		61.3182	61.5613					52.3682	63.2922
	66.3434		64.9979		61.3188	61.5819					52.3676	63.2965
	66.3469		65.0016		61.3061	61.5616					52.3558	63.2761
	66.3335		65.0003		61.3128	61.5586					52.3762	63.2819
	66.3329		65.0058		61.3132	61.5729					52.376	63.2831
	66.3216		65.0004		61.3075	61.573					52.3741	63.2893
14	67.6327		59.4916		57.2538						50.6981	63.9097
	67.6172		59.4914		57.2529						50.6892	63.8879
	67.6315		59.4915		57.2541						50.6783	63.8861
	67.6222		59.4837		57.2395						50.6915	63.8824
	67.6376		59.5014		57.253						50.6779	63.8815
	67.6236		59.4817		57.2491						50.6794	63.8923
	67.6208		59.4968		57.2318						50.685	63.887
	67.6121		59.5053		57.2397						50.6883	63.8785
	67.6249		59.4924		57.234						50.6899	63.8906
	67.6292		59.4959		57.2341						50.6873	63.9022
15	61.316				61.379						55.0603
	61.3082				61.3757						55.0623
	61.3289				61.3816						55.067
	61.3298				61.3836						55.0762
	61.3334				61.3875						55.0747
	61.3154				61.3781						55.0594
	61.3098				61.395						55.0614
	61.3317				61.3875						55.0649
	61.3163				61.3856						55.0644
	61.3304				61.3846						55.0743
16	68.4776										63.098
	68.4485										63.1096
	68.4585										63.1228
	68.4743										63.1215
	68.4648										63.1168
	68.4737										63.1088
	68.4859										63.1237
	68.4692										63.1064
	68.4777										63.1177
	68.46										63.1134
17	82.0777										57.373
	82.0645										57.3652
	82.0635										57.37
	82.0669										57.3688
	82.0724										57.371
	82.0714										57.3921
	82.1039										57.3685
	82.0803										57.3787
	82.0646										57.3842
	82.0956										57.3689
18	72.442
	72.4236
	72.4269
	72.4332
	72.42
	72.4141
	72.4162
	72.4097
	72.4289
	72.4318
19	56.3274
	56.3433
	56.3461
	56.3366
	56.3307
	56.3297
	56.3549
	56.3497
	56.3453
	56.3356
20	63.3881
	63.3834
	63.4075
	63.3905
	63.3888
	63.4115
	63.3921
	63.396
	63.4075
	63.394
21	63.6041
	63.5738
	63.5925
	63.5831
	63.6007
	63.5943
	63.5859
	63.6002
	63.607
	63.594
22	66.3434
	66.3479
	66.33
	66.3292
	66.3482
	66.3501
	66.3569
	66.3469
	66.343
	66.3348
23	69.2116
	69.1978
	69.1879
	69.2131
	69.2136
	69.1956
	69.2011
	69.2144
	69.2186
	69.211
24	57.9097
	57.9154
	57.9006
	57.911
	57.927
	57.9171
	57.9138
	57.9303
	57.9325
	57.9198
25	66.9226
	66.9244
	66.9211
	66.9325
	66.9264
	66.9402
	66.9302
	66.922
	66.9458
	66.9469
26	59.1013
	59.1161
	59.1039
	59.1191
	59.0906
	59.101
	59.1009
	59.109
	59.1181
	59.1164
