# Supplementary material for: Substrate accessibility regulation of human TopIIa decatenation by cohesin
Source: Nat Commun. 2025 Aug 5;16:7200. doi: 10.1038/s41467-025-62505-3 (PMC12326010; doi:10.1038/s41467-025-62505-3)
Supplement: Supplementary file 9 — Source data [file 41467_2025_62505_MOESM9_ESM.zip › Figure 2a_Source Data copy.xlsx]

## Sheet: Sheet1
mean Force (pN)	STDEV	SE	resolved	unresolved	total		mean resolved	SD	SE
4.87823	1.73787	0.50168	10	2	12		0.785714	0.105946	0.0305839
14.5527	1.78964	0.516625	11	1	12		0.857143	0.0903508	0.026082
24.8306	0.695101	0.209581	7	4	11		0.615385	0.130024	0.0392036
30.6847	2.6034	0.823267	2	8	10		0.25	0.120096	0.0379777
44.7735	2.88672	0.912862	0	10	10		0.0833333	0.0766555	0.0242406
