# Supplementary material for: Substrate accessibility regulation of human TopIIa decatenation by cohesin
Source: Nat Commun. 2025 Aug 5;16:7200. doi: 10.1038/s41467-025-62505-3 (PMC12326010; doi:10.1038/s41467-025-62505-3)
Supplement: Supplementary file 9 — Source data [file 41467_2025_62505_MOESM9_ESM.zip › Figure 2c_Source Data copy.xlsx]

## Sheet: Sheet1
time (s)
5pN	15pN	25pN
110	140	95
3	9	5
3	3	233
8	65	88
6	3	18
183	3	9
1	2	10
2	2
2	6
	1
	3
35.3333	25.8889	65.4286
65.6506	43.452	83.2884
21.8835	13.1013	31.48
