# Supplementary material for: Substrate accessibility regulation of human TopIIa decatenation by cohesin
Source: Nat Commun. 2025 Aug 5;16:7200. doi: 10.1038/s41467-025-62505-3 (PMC12326010; doi:10.1038/s41467-025-62505-3)
Supplement: Supplementary file 9 — Source data [file 41467_2025_62505_MOESM9_ESM.zip › Figure 2d_Source Data copy.xlsx]

## Sheet: Sheet1
mean force (pN)	SD	mean angle	SD
4.31003	1.77823	68.2129	1.61589
15.1051	0.728881	67.31	0.5315
24.8306	0.695101	67.1876	1.7477
30.2964	1.4355	66.6297	0.304328
44.4925	3.11065	62.5648	1.71519
